# Supplementary material for: Alternatives to Conventional Topical Dosage Forms for Targeted Skin Penetration of Diclofenac Sodium
Source: Int J Mol Sci. 2024 Jul 6;25(13):7432. doi: 10.3390/ijms25137432 (PMC11242280; doi:10.3390/ijms25137432)
Supplement: Supplementary file 1 [file ijms-25-07432-s001.zip]

Archive with 1 entries (1 files):
- ijms-3048844-supplementary.pdf
